# Supplementary material for: Real-Time External Respiratory Motion Measuring Technique Using an RGB-D Camera and Principal Component Analysis
Source: Sensors (Basel). 2017 Aug 9;17(8):1840. doi: 10.3390/s17081840 (PMC5579577; doi:10.3390/s17081840)
Supplement: Supplementary file 1 [file sensors-17-01840-s001.zip]

Archive with 1 entries (1 files):
- sensors-202881-supplementary.mp4
